# Supplementary material for: Size-Dependent Tissue Translocation and Physiological Responses to Dietary Polystyrene Microplastics in Salmo trutta
Source: Animals (Basel). 2026 Jan 16;16(2):285. doi: 10.3390/ani16020285 (PMC12837546; doi:10.3390/ani16020285)
Supplement: Supplementary file 1 [file animals-16-00285-s001.zip]

Archive with 1 entries (1 files):
- animals-4048692-supplementary.pdf
